# Supplementary material for: NEDD4L Suppresses Proliferation and Promotes Apoptosis by Ubiquitinating RAC2 Expression and Acts as a Prognostic Biomarker in Clear Cell Renal Cell Carcinoma
Source: Int J Mol Sci. 2024 Nov 6;25(22):11933. doi: 10.3390/ijms252211933 (PMC11594477; doi:10.3390/ijms252211933)
Supplement: Supplementary file 1 [file ijms-25-11933-s001.zip]

Archive with 1 entries (1 files):
- ijms-3282785-supplementary.pdf
